# Supplementary material for: Community experience and awareness regarding foreign body aspiration in Asir region, Kingdom of Saudi Arabia
Source: Medicine (Baltimore). 2024 Aug 2;103(31):e38869. doi: 10.1097/MD.0000000000038869 (PMC11296466; doi:10.1097/MD.0000000000038869)
Supplement: Supplementary file 2 [file medi-103-e38869-s002.r]

#Package loading
req <- substitute(require(x, character.only = TRUE))
libs<-c("readxl", "summarytools", "dplyr", "Hmisc","sjPlot ","DataExplorer", "funModeling", "reshape","scales", "treemapify", "plyr","readxl", "car","psych","tidyverse","ISLR","likert","lme4","lmerTest")
sapply(libs, function(x) eval(req) || {install.packages(x); eval(req)})
#Data loading
setwd("C:/Users/User/Downloads/FBA/Manuscript/Revision 2")
library(haven)
FBA <- read_sav("FBA3.sav")
FBA <- read_excel("FBA3.xlsx")
View(FBA)
#Descriptive statistics
str(FBA)
describe(data)
# Select columns ID and Age
FBA$Age<-as.factor(FBA$Age)
FBA$Gender<-as.factor(FBA$Gender)
FBA$Income<-as.factor(FBA$Income)
FBA$Education<-as.factor(FBA$Education)
FBA$occupation<-as.factor(FBA$occupation)
FBA$areyouhealthworker<-as.factor(FBA$areyouhealthworker)

FBA_sd <- FBA %>% select(Age, Gender, occupation, Income,Education, areyouhealthworker)
FBA_1k <- FBA %>% select(K2.pm10.HE, K2.pm9.toysadultsupervision, K2.pm8.printing, K2.pm7.popcorn, K2.pm6.chewslow, K2.pm5.laughwheneating, K2.pm4.cutfoodbeforeat, K2.pm3.avoidfoodtoy, pm2watchchildreneating, K2.pm1runpalywhileeat)

#Supplementary table 2
table1::table1(~K1.firststepinfantMx +K4.adult2ndstepFBMx + K3.adult1ststepFBMx, data = FBA, na.rm = TRUE, digits = 2, format.number = TRUE)##variable numeric (mean+sd), categ (num %)
table1::table1(~K5.S1choking + K5.S2cough+ k5.S3breathingdifficulty + k5.S3breathingdifficulty + k5.S4aphonia +
               k5S6stridor+ k5.S7severepain+ k5.S8lossofconsciousness, data = FBA, na.rm = TRUE, digits = 2, format.number = TRUE)##variable numeric (mean+sd), categ (num %)

K1.firststepinfantMx
#table 1

table1::table1(~Age+ Gender+ Education + occupation+Income+ areyouhealthworker, data = FBA_sd, na.rm = TRUE, digits = 2, format.number = TRUE)##variable numeric (mean+sd), categ (num %)
table1::table1(~knowledge.categories.60 + knowledge.categories.50, data = FBA, na.rm = TRUE, digits = 2, format.number = TRUE)##variable numeric (mean+sd), categ (num %)


#Table 2
table1::table1(~K1.firststepinfantMx +K2.pm10.HE + K2.pm9.toysadultsupervision + K2.pm8.printing + K2.pm7.popcorn + K2.pm6.chewslow 
               + K2.pm5.laughwheneating + K2.pm4.cutfoodbeforeat + K2.pm3.avoidfoodtoy + K2.pm1runpalywhileeat, data = FBA, na.rm = TRUE, digits = 2, format.number = TRUE)##variable numeric (mean+sd), categ (num %)


#table 3
table1::table1(~Perceivedseriousnessmortalityrisk + everyouaspiratedFB +  AgesomeoneFBaspiration + TypeFBsomeone + howmanagedFBsomeone + howyoumanagedFB +SomeoneyouknowFBaspiration, data = FBA, na.rm = TRUE, digits = 2, format.number = TRUE)##variable numeric (mean+sd), categ (num %)


library(readxl)

data<-read_excel("21.xlsx")

View (brst)
attributes(brst)
nrow(brst)
ncol(brst)
colnames(brst)
#table 4

explanatory = c("Gender", "Age", "Education","areyouhealthworker"," Perceivedseriousnessmortalityrisk","Income","occupation" )
dependent = 'everyouaspiratedFB'
FBA%>%
  summary_factorlist(dependent, explanatory, 
                     p=TRUE, add_dependent_label=TRUE) -> table1
knitr::kable(table1, align=c("l", "l", "r", "r", "r"))


#table 5

explanatory = c("Gender", "Age", "Education","areyouhealthworker", "everyouaspiratedFB", 
                " Perceivedseriousnessmortalityrisk" )
dependent = 'knowledge.categories.60'
FBA%>%
  summary_factorlist(dependent, explanatory, 
                     p=TRUE, add_dependent_label=TRUE) -> table1
knitr::kable(table1, align=c("l", "l", "r", "r", "r"))


#cronbacj alpha
#k1
alpha_result <- alpha(FBA_1k)
